# Supplementary material for: A Hybrid Structure to Improve Electrochemical Performance of SiO Anode Materials in Lithium-Ion Battery
Source: Nanomaterials (Basel). 2024 Jul 19;14(14):1223. doi: 10.3390/nano14141223 (PMC11279576; doi:10.3390/nano14141223)
Supplement: Supplementary file 1 [file nanomaterials-14-01223-s001.zip]

Archive with 1 entries (1 files):
- nanomaterials-3064203-supplementary.pdf
